# Supplementary material for: A Systematic Review and Meta-Analysis of Advanced Biomarkers for Predicting Incident Cardiovascular Disease among Asymptomatic Middle-Aged Adults
Source: Int J Mol Sci. 2022 Nov 4;23(21):13540. doi: 10.3390/ijms232113540 (PMC9656299; doi:10.3390/ijms232113540)
Supplement: Supplementary file 1 [file ijms-23-13540-s001.zip]

Archive with 1 entries (1 files):
- ijms-1958683-supplementary.pdf
